# Supplementary material for: Enhancing studies of the connectome in autism using the autism brain imaging data exchange II
Source: Sci Data. 2017 Mar 14;4:170010. doi: 10.1038/sdata.2017.10 (PMC5349246; doi:10.1038/sdata.2017.10)
Supplement: Supplementary file 1 [file sdata201710-isa1.zip]

Archive with 3 entries (3 files):
- i_Investigation.txt
- s_study_Di_Martino.txt
- a_assay_Di_Martino.txt
