# Supplementary material for: Enhancing studies of the connectome in autism using the autism brain imaging data exchange II
Source: Sci Data. 2017 Mar 14;4:170010. doi: 10.1038/sdata.2017.10 (PMC5349246; doi:10.1038/sdata.2017.10)
Supplement: Supplementary file 1 [file sdata201710-isa1.zip › i_Investigation.txt]

# Investigation File generated for Scientific Data with Investigation File Authoring Tool version 0.1.0 on 09/01/2017 - This metadata file is CC0
ONTOLOGY SOURCE REFERENCE
Term Source Name	NCBITAXON	UBERON	ERO	OBI	BAO	HP
Term Source File	http://data.bioontology.org/ontologies/NCBITAXON	http://data.bioontology.org/ontologies/UBERON	http://data.bioontology.org/ontologies/ERO	http://data.bioontology.org/ontologies/OBI	http://data.bioontology.org/ontologies/BAO	http://data.bioontology.org/ontologies/HP
Term Source Version	2016AA	releases/2014-06-15	2013-08-02	2014-08-18	2.0	releases/2016-09-03
Term Source Description	National Center for Biotechnology Information (NCBI) Organismal Classification	Uber Anatomy Ontology	Eagle-I Research Resource Ontology	Ontology for Biomedical Investigations	BioAssay Ontology	Human Phenotype Ontology
INVESTIGATION
Investigation Identifier
Investigation Title
Investigation Description
Investigation Submission Date
Investigation Public Release Date
INVESTIGATION PUBLICATIONS
Investigation PubMed ID
Investigation Publication DOI
Investigation Publication Author List
Investigation Publication Title
Investigation Publication Status
Investigation Publication Status Term Accession Number
Investigation Publication Status Term Source REF
INVESTIGATION CONTACTS
Investigation Person Last Name
Investigation Person Mid Initials
Investigation Person First Name
Investigation Person Address
Investigation Person Phone
Investigation Person Fax
Investigation Person Email
Investigation Person Affiliation
Investigation Person Roles
Investigation Person Roles Term Accession Number
Investigation Person Roles Term Source REF
STUDY
Study Identifier	10.1038/sdata.2017.10
Study Title	Enhancing studies of the connectome in autism using the autism brain imaging data exchange II
Study Submission Date	21/09/2016
Study Public Release Date	14/03/2017
Study Description	http://www.nature.com/articles/sdata201710#abstract
Study File Name	s_study_Di_Martino.txt
Comment[Subject Keywords]	/;///;///;////;///
Comment[Manuscript Licence]	CC BY-4.0
Comment[Experimental Metadata Licence]	CC0
Comment[Supplementary Information File Name]		Supplementary Information
Comment[Supplementary Information File Type]	x-zip-compressed	pdf
Comment[Supplementary Information File URL]	http://www.nature.com/articles/sdata201710#supplementary-information	http://www.nature.com/articles/sdata201710#supplementary-information
Comment[Data Repository]	Functional Connectomes Project International Neuroimaging Data-Sharing Initiative
Comment[Data Record Accession]	doi:10.15387/FCP_INDI.ABIDE2
Comment[Data Record URI]	http://dx.doi.org/10.15387/FCP_INDI.ABIDE2
STUDY DESIGN DESCRIPTORS
Study Design Type	data integration objective	observation design
Study Design Type Term Accession Number	ERO:0100092	OBI:0300311
Study Design Type Term Source REF	ERO	OBI
STUDY PUBLICATIONS
Study PubMed ID
Study Publication DOI
Study Publication Author List
Study Publication Title
Study Publication Status
Study Publication Status Term Accession Number
Study Publication Status Term Source REF
STUDY FACTORS
Study Factor Name	data collecting institute	study type	clinical focus
Study Factor Type	research institute	study design	Autism
Study Factor Type Term Accession Number	BAO:0000709	OBI:0500000	HP:0000717
Study Factor Type Term Source REF	BAO	OBI	HP
STUDY ASSAYS
Study Assay Measurement Type	nuclear magnetic resonance assay
Study Assay Measurement Type Term Accession Number	OBI:0000182
Study Assay Measurement Type Term Source REF	ERO
Study Assay Technology Type	digital curation
Study Assay Technology Type Term Accession Number	OBI:0302914
Study Assay Technology Type Term Source REF	OBI
Study Assay Technology Platform	""
Study Assay File Name	a_assay_Di_Martino.txt
STUDY PROTOCOLS
Study Protocol Name	Criteria for Data Contributions	Data Preparation and Aggregation
Study Protocol Type	selection	data transformation
Study Protocol Type Term Accession Number	OBI:0001928	OBI:0200000
Study Protocol Type Term Source REF	OBI	OBI
Study Protocol Description		
Study Protocol URI	""	""
Study Protocol Version		
Study Protocol Parameters Name	""	""
Study Protocol Parameters Name Term Accession Number	""	""
Study Protocol Parameters Name Term Source REF	""	""
Study Protocol Components Name	""	""
Study Protocol Components Type	""	""
Study Protocol Components Type Term Accession Number	""	""
Study Protocol Components Type Term Source REF	""	""
STUDY CONTACTS
Study Person Last Name	Di Martino	O’Connor	Chen	Alaerts	Anderson	Assaf	Balsters	Baxter	Beggiato	Bernaerts	Blanken	Bookheimer	Braden	Byrge	Castellanos	Dapretto	Delorme	Fair	Fishman	Fitzgerald	Gallagher	Keehn	Kennedy	Lainhart	Luna	Mostofsky	Müller	Nebel	Nigg	O’Hearn	Solomon	Toro	Vaidya	Wenderoth	White	Craddock	Lord	Leventhal	Milham
Study Person First Name	Adriana	David	Bosi	Kaat	Jeffrey S.	Michal	Joshua H.	Leslie	Anita	Sylvie	Laura M. E.	Susan Y.	B. Blair	Lisa	F. Xavier	Mirella	Richard	Damien A.	Inna	Jacqueline	Louise	R. Joanne Jao	Daniel P.	Janet E.	Beatriz	Stewart H.	Ralph-Axel	Mary Beth	Joel T.	Kirsten	Marjorie	Roberto	Chandan J.	Nicole	Tonya	R. Cameron	Catherine	Bennett	Michael P.
Study Person Mid Initials																																							
Study Person Email	dimara01@nyumc.org	""	""	""	""	""	""	""	""	""	""	""	""	""	""	""	""	""	""	""	""	""	""	""	""	""	""	""	""	""	""	""	""	""	""	""	""	""	Michael.Milham@childmind.org
Study Person Phone																																							
Study Person Fax																																							
Study Person Address																																							
Study Person Affiliation	The Child Study Center at NYU Langone Medical Center, New York, New York 10016, USA	Child Mind Institute, New York, New York 10022, USA	The Child Study Center at NYU Langone Medical Center, New York, New York 10016, USA	KU Leuven, Department of Rehabilitation Sciences, Neuromotor Rehabilitation Research Group 3000, Leuven, Belgium	Division of Neuroradiology, University of Utah, Salt Lake City, Utah 84112, USA	Olin Neuropsychiatry Research Center, The Institute of Living, Hartford Hospital, Hartford, Connecticut 06102, USA	Neural Control of Movement Lab, ETH Zürich, Zürich 8092, Switzerland	Neuroimaging Research, Barrow Neurological Institute, Phoenix, Arizona 85013, USA	Department of Child and Adolescent Psychiatry, Robert Debré Hospital, APHP, 75019 Paris, France	KU Leuven, Department of Rehabilitation Sciences, Neuromotor Rehabilitation Research Group 3000, Leuven, Belgium	Department of Child and Adolescent Psychiatry, Erasmus University Medical Centre, 3015 Rotterdam, Netherlands	Center for Cognitive Neuroscience, UCLA, Los Angeles, California 90095, USA	Neuroimaging Research, Barrow Neurological Institute, Phoenix, Arizona 85013, USA	Department of Psychological and Brain Sciences, Indiana University, Bloomington, Indiana 47405, USA	The Child Study Center at NYU Langone Medical Center, New York, New York 10016, USA	Department of Psychiatry & Biobehavioral Science, Semel Institute for Neuroscience and Human Behavior, UCLA, Los Angeles, California 90095, USA	Department of Child and Adolescent Psychiatry, Robert Debré Hospital, APHP, 75019 Paris, France	Behavioral Neuroscience Department, Oregon Health & Science University, Portland, Oregon 97239, USA	Department of Psychology, San Diego State University, San Diego, California 92182, USA	Department of Psychiatry, School of Medicine, Trinity Centre for Health Science, St James’s Hospital, Dublin 8, Ireland	Department of Psychiatry, School of Medicine, Trinity Centre for Health Science, St James’s Hospital, Dublin 8, Ireland	Department of Psychology, San Diego State University, San Diego, California 92182, USA	Department of Psychological and Brain Sciences, Indiana University, Bloomington, Indiana 47405, USA	Interdepartmental Program in Neuroscience, University of Utah, Salt Lake City, Utah 84116, USA	University of Pittsburgh School of Medicine, Pittsburgh, Pennsylvania 15261, USA	Center for Neurodevelopmental and Imaging Research, Kennedy Krieger Institute, Baltimore, Maryland 21205, USA	Department of Psychology, San Diego State University, San Diego, California 92182, USA	Center for Neurodevelopmental and Imaging Research, Kennedy Krieger Institute, Baltimore, Maryland 21205, USA	Behavioral Neuroscience Department, Oregon Health & Science University, Portland, Oregon 97239, USA	University of Pittsburgh School of Medicine, Pittsburgh, Pennsylvania 15261, USA	UC Davis Department of Psychiatry and Behavioral Science, California 95817, USA	Human Genetics and Cognitive Functions, Institut Pasteur, 75015 Paris, France	Children’s Research Institute, Children’s National Medical Center, Washington, District Of Columbia 20010, USA	Neural Control of Movement Lab, ETH Zürich, Zürich 8092, Switzerland	Department of Child and Adolescent Psychiatry, Erasmus University Medical Centre, 3015 Rotterdam, Netherlands	Child Mind Institute, New York, New York 10022, USA	Center for Autism and the Developing Brain, Weill Cornell Medical College, White Plains, New York 10605, USA	Department of Psychiatry, University of California San Francisco, San Francisco, California 94103, USA	Child Mind Institute, New York, New York 10022, USA
Study Person Roles																																							
Study Person Roles Term Accession Number																																							
Study Person Roles Term Source REF																																							
Comment[Study Person ORCID]							0000-0001-9856-6990			0000-0003-4933-8283					0000-0001-9192-9437				0000-0002-5873-2365			0000-0001-9417-608X						0000-0003-0185-3382								0000-0002-4950-1303			
Comment[Funder]																																							
Comment[FundRef ID]																																							
Comment[Funder Term Source REF]																																							
Comment[Grant Identifier]																																							
