# Supplementary material for: Enhancing studies of the connectome in autism using the autism brain imaging data exchange II
Source: Sci Data. 2017 Mar 14;4:170010. doi: 10.1038/sdata.2017.10 (PMC5349246; doi:10.1038/sdata.2017.10)
Supplement: Supplementary file 1 [file sdata201710-isa1.zip › s_study_Di_Martino.txt]

Source Name	Characteristics[organism]	Term Source REF	Term Accession Number	Characteristics[organism part]	Term Source REF	Term Accession Number	Protocol REF	Sample Name	Factor Value[data collecting institute]	Factor Value[study type]	Factor Value[clinical focus]
ABIDEII-BNI_1	Homo sapiens	NCBITAXON	NCBITaxon:9606	brain	UBERON	UBERON:0000955	Criteria for Data Contributions	ABIDEII	BNI	primary	autism
ABIDEII-EMC_1	Homo sapiens	NCBITAXON	NCBITaxon:9606	brain	UBERON	UBERON:0000955	Criteria for Data Contributions	ABIDEII	EMC	primary	autism
ABIDEII-ETH_1	Homo sapiens	NCBITAXON	NCBITaxon:9606	brain	UBERON	UBERON:0000955	Criteria for Data Contributions	ABIDEII	ETH	primary	autism
ABIDEII-GU_1	Homo sapiens	NCBITAXON	NCBITaxon:9606	brain	UBERON	UBERON:0000955	Criteria for Data Contributions	ABIDEII	GU	primary	autism
ABIDEII-IU_1	Homo sapiens	NCBITAXON	NCBITaxon:9606	brain	UBERON	UBERON:0000955	Criteria for Data Contributions	ABIDEII	IU	primary	autism
ABIDEII-IP_1	Homo sapiens	NCBITAXON	NCBITaxon:9606	brain	UBERON	UBERON:0000955	Criteria for Data Contributions	ABIDEII	IP	primary	autism
ABIDEII-KKI_1	Homo sapiens	NCBITAXON	NCBITaxon:9606	brain	UBERON	UBERON:0000955	Criteria for Data Contributions	ABIDEII	KKI	primary	autism
ABIDEII-KUL_3	Homo sapiens	NCBITAXON	NCBITaxon:9606	brain	UBERON	UBERON:0000955	Criteria for Data Contributions	ABIDEII	KUL	primary	autism
ABIDEII-NYU_1	Homo sapiens	NCBITAXON	NCBITaxon:9606	brain	UBERON	UBERON:0000955	Criteria for Data Contributions	ABIDEII	NYU	primary	autism
ABIDEII-NYU_2	Homo sapiens	NCBITAXON	NCBITaxon:9606	brain	UBERON	UBERON:0000955	Criteria for Data Contributions	ABIDEII	NYU	primary	autism
ABIDEII-ONRC_2	Homo sapiens	NCBITAXON	NCBITaxon:9606	brain	UBERON	UBERON:0000955	Criteria for Data Contributions	ABIDEII	ONRC	primary	autism
ABIDEII-OHSU_1	Homo sapiens	NCBITAXON	NCBITaxon:9606	brain	UBERON	UBERON:0000955	Criteria for Data Contributions	ABIDEII	OHSU	primary	autism
ABIDEII-SDSU_1	Homo sapiens	NCBITAXON	NCBITaxon:9606	brain	UBERON	UBERON:0000955	Criteria for Data Contributions	ABIDEII	SDSU	primary	autism
ABIDEII-TCD_1	Homo sapiens	NCBITAXON	NCBITaxon:9606	brain	UBERON	UBERON:0000955	Criteria for Data Contributions	ABIDEII	TCD	primary	autism
ABIDEII-UCD_1	Homo sapiens	NCBITAXON	NCBITaxon:9606	brain	UBERON	UBERON:0000955	Criteria for Data Contributions	ABIDEII	UCD	primary	autism
ABIDEII-UCLA_1	Homo sapiens	NCBITAXON	NCBITaxon:9606	brain	UBERON	UBERON:0000955	Criteria for Data Contributions	ABIDEII	UCLA	primary	autism
ABIDEII-USM_1	Homo sapiens	NCBITAXON	NCBITaxon:9606	brain	UBERON	UBERON:0000955	Criteria for Data Contributions	ABIDEII	USM	primary	autism
UCLA_Long	Homo sapiens	NCBITAXON	NCBITaxon:9606	brain	UBERON	UBERON:0000955	Criteria for Data Contributions	ABIDEII	UCLA	longitudinal	autism
UPSM_Long	Homo sapiens	NCBITAXON	NCBITaxon:9606	brain	UBERON	UBERON:0000955	Criteria for Data Contributions	ABIDEII	UPSM	longitudinal	autism
