# Supplementary material for: Enhancing studies of the connectome in autism using the autism brain imaging data exchange II
Source: Sci Data. 2017 Mar 14;4:170010. doi: 10.1038/sdata.2017.10 (PMC5349246; doi:10.1038/sdata.2017.10)
Supplement: Supplementary file 1 [file sdata201710-isa1.zip › a_assay_Di_Martino.txt]

Sample Name	Protocol REF	Assay Name	Raw Data File	Comment[Data Repository]	Comment[Data Record Accession]	Comment[Data Record URI]
ABIDEII	Data Preparation and Aggregation	Composite Phenotypic File	ABIDE II Composite Phenotypic File	Functional Connectomes Project International Neuroimaging Data-Sharing Initiative	doi:10.15387/FCP_INDI.ABIDE2	http://dx.doi.org/10.15387/FCP_INDI.ABIDE2
ABIDEII	Data Preparation and Aggregation	Longitudinal Composite Phenotypic File	ABIDE II - Longitudinal Composite Phenotypic File	Functional Connectomes Project International Neuroimaging Data-Sharing Initiative	doi:10.15387/FCP_INDI.ABIDE2	http://dx.doi.org/10.15387/FCP_INDI.ABIDE2
ABIDEII	Data Preparation and Aggregation	Phenotypic Data Legend	ABIDE II Phenotypic Data Legend	Functional Connectomes Project International Neuroimaging Data-Sharing Initiative	doi:10.15387/FCP_INDI.ABIDE2	http://dx.doi.org/10.15387/FCP_INDI.ABIDE2
ABIDEII	Data Preparation and Aggregation	MRI Data Quality Metrics	ABIDE II MRI Data Quality Metrics	Functional Connectomes Project International Neuroimaging Data-Sharing Initiative	doi:10.15387/FCP_INDI.ABIDE2	http://dx.doi.org/10.15387/FCP_INDI.ABIDE2
